# Supplementary material for: Inflammatory Cytokines Associated with Diagnosis, Tumor Grade and Prognosis in Patients with Neuroendocrine Tumors
Source: J Clin Med. 2022 Oct 20;11(20):6191. doi: 10.3390/jcm11206191 (PMC9604855; doi:10.3390/jcm11206191)
Supplement: Supplementary file 1 [file jcm-11-06191-s001.zip]

Archive with 1 entries (1 files):
- jcm-1867510-supplementary.pdf
